# Supplementary material for: Hippocampal OLM interneurons regulate CA1 place cell plasticity and remapping
Source: Nat Commun. 2025 Nov 11;16:9912. doi: 10.1038/s41467-025-64859-0 (PMC12606138; doi:10.1038/s41467-025-64859-0)
Supplement: Supplementary file 4 — Source data [file 41467_2025_64859_MOESM4_ESM.xlsx]

## Sheet: Figure 1 (LTP)
	Figure 1C					Figure 1D
	LTPbarplot control					LTPbarplot Opto
	SC	TA				SC	TA
	1.94951	0.414205				1.16276	0.502414
	1.21658	0.840138				1.41878	0.252687
	1.52533	1.02689				1.00732	0.463937
	1.64089	1.07493				0.189993	1.14403
	1.24574	1.02901				0.509462	0.219029
	5.67284	3.9166				0.507277	0.222817
	2.27556	1.45946				1.79165	0.419732
mean	2.21806	1.39446			mean	0.941035	0.460664
sem	0.59306	0.436554			sem	0.215131	0.122341
median	1.64089	1.02901			median	1.00732	0.419732
MAD	0.395155	0.18887			MAD	0.497855	0.167045
Stats	One sample Wilcoxon test vs 1				Stats	One sample Wilcoxon test vs 1
pvalue	0.0156	0.5781			pvalue	0.8125	0.0312
n	7					7
n = cell
from n mice	6					6

## Sheet: Figure 2 (2p data)
	Fig 2B			Fig 2B				Fig 2C																	Fig 2D
	Soma voltage			Dendrite Calcium			Stim Intensity	Control								Opto								Stim Intensity	Control								Opto
	SR	SR+TA		SR	SR+TA		1	18.2745	0	0	0.98334	2.3958				0.562487	4.54034	0	3.64925	1.18368				1	20.0267	0.001569	20.3248		10.1621		22.3986		22.1115	0.079539	14.216		6.3394		47.5419
	228.454	110.746		206.699	71.9595		2	41.1963	31.2442	0	17.1116	12.1348	2.47095			45.1583	56.7666	0.029539	17.7598	15.8802	1.82519			2	62.5105	31.7655	89.1252	41.5093	51.2979	47.1765	57.5736		70.9254	41.9077	87.6862	6.17383	42.7766	49.378	57.7915
	126.849	84.7602		78.3082	31.9781		3	59.6792	86.8054	30.495	39.7885	69.0933	7.01962			47.45	82.5791	22.3876	50.9596	96.2732	20.7818			3	78.2506	100	100	15.0159	100	100	81.2482		63.7206	34.492	89.6743	21.8274	63.4193	52.2866	57.3044
	106.947	93.3964		116.981	53.3221		4	100	36.3691	25.124	100	100	87.9465			27.2948	113.818	35.1581	52.6298	102.683	76.1573			4	91.271	82.8001	89.9895	62.8242	52.6037	67.9909	67.7783		73.4251	48.9157	57.3894	55.5313	22.751	69.5056	79.6642
	47.0703	80.9443		112.192	70.5258		5	48.3597	100	100	73.0367	66.2041	100			46.3711	29.227	79.4243	126.194	41.2769	48.187			5	100	38.256	74.981	100	74.44	88.8462	100		50.9902	33.3429	46.9926	64.4536	37.0723	68.4019	81.0083
	63.9632	133.538		158.034	71.5627
	78.6166	93.0732		25.3764	74.3233			Mixed-effects model (REML)																	Mixed-effects model (REML)
								Fixed effects (type III)	P value	P value summary	Statistically significant (P < 0.05)?	F (DFn, DFd)													Fixed effects (type III)	P value	P value summary	Statistically significant (P < 0.05)?	F (DFn, DFd)
Mean	108.6	99.41	Mean	116.3	62.28			Intensity	<0.0001	****	Yes	F (4, 20) = 11.72													Intensity	<0.0001	****	Yes	F (4, 20) = 11.01
Std. Error of Mean	26.69	8.011	Std. Error of Mean	25.59	6.81			Opto	0.5602	ns	No	F (1, 5) = 0.3890													Opto	0.0201	*	Yes	F (1, 5) = 11.28
								Intensity x Opto	0.6645	ns	No	F (4, 18) = 0.6044													Intensity x Opto	0.0808	ns	No	F (4, 18) = 2.479
	Wilcoxon matched-pairs signed rank test			Wilcoxon matched-pairs signed rank test
	vs baseline			vs baseline				Fig 2E																	Fig 2F
	P value	0.0312		P value	0.6875		Stim Intensity	Control								Opto								Stim Intensity	Control								Opto
							1		9.68052	24.4196	18.1439	6.13594	11.1858				2.76983	35.0118	27.8368	21.8517	4.07914			1	13.1438	11.449		0.492174					31.7447	5.33082		16.7412
							2	45.2807	25.6164	33.815	62.3849	63.0756	19.2839			10.1697	10.0603	41.6356	55.6957	39.506	12.058			2	51.1117	25.0864	3.76795	17.9123					64.5953	15.7272	16.1405	28.5866
							3	75.2685	21.1893	59.9209	42.8976	56.9299	64.3896			77.8551	29.3014	31.5779	54.8391	60.6174	46.7128			3	100	28.2602	63.7008	59.8202	100	48.1901			93.7853	20.2309	22.8363	38.1624	71.229	53.4464
							4	38.2561	80.4222	42.7089	100	90.8422	81.0808			13.3659	76.7595	39.1974	36.3986	77.2846	49.3085			4	92.8047	41.9133	76.0968	61.5698	99.8279	65.2717			64.3899	37.9663	69.9817	48.5904	78.1784	45.3573
							5	100	100	100	46.3472	100	100			106.129	78.6216	73.0627	43.2277	76.3919	79.8339			5	32.7201	100	100	100	90.342	100			10.3443	56.5003	73.3432	75.133	51.5249	97.3036
								Mixed-effects model (REML)																	Mixed-effects model (REML)
								Fixed effects (type III)	P value	P value summary	Statistically significant (P < 0.05)?	F (DFn, DFd)													Fixed effects (type III)	P value	P value summary	Statistically significant (P < 0.05)?	F (DFn, DFd)
								Intensity	<0.0001	****	Yes	F (4, 20) = 11.01													Intensity	0.0054	**	Yes	F (4, 20) = 5.096
								Opto	0.0201	*	Yes	F (1, 5) = 11.28													Opto	0.0346	*	Yes	F (1, 5) = 8.298
								Intensity x Opto	0.0808	ns	No	F (4, 18) = 2.479													Intensity x Opto	0.0092	**	Yes	F (4, 10) = 6.152

## Sheet: Figure 3 (OLM activity novelty)
	Figure 3D					Figure 3D					Figure 3E (right)					Figure 3F			Figure 3F					Figure 3H
	OLM Fam-Nov bars					OLM Fam-Fam bars					Env1 -Env2 (Df/F)					OLM Fam-Nov velocity bars			OLM Fam-Fam velocity bars				OLM Fam-Nov corrs			OLM Fam-Fam corrs
	fam	nov				fam	fam				fam-nov	fam-fam				fam	Nov		fam	Nov			fam	Nov		fam	Nov
	0.101361	0.0666505				0.0782441	0.0427096				-0.0326211	-0.0282134				26.5336	20.4976		23.8887	17.5326			0.0968867	0.144347		0.300111	0.254205
	0.0609172	0.0623631				0.112873	0.068687				0.027862	-0.0319049				29.6573	15.698		26.028	20.9123			-0.0701704	0.0217161		0.199997	0.195708
	0.152962	0.110122				0.0908799	0.068611				-0.0223015	-0.00721004				27.9481	13.8359		29.929	28.7121			0.154593	0.103434		0.0592845	0.255336
	0.0508273	0.0480184				0.144881	0.0773649				0.00086942	0.00601888				36.1095	14.1161		33.636	35.747			0.263554	-0.00476541		0.00159141	0.155224
	0.139633	0.0675048				0.0425578	0.0310642				-0.0663224	-0.024112											0.46738	0.193345		0.019707	0.0692642
	0.0264782	0.028712				0.161278	0.129626				0.00316529	0.000636504											0.0119907	0.00876002		0.267807	0.29449
	0.0506968	0.0336494				0.0826626	0.0570345				-0.0101552	-0.0200525			mean	30.0621	16.0369		28.3704	25.726			0.222971	0.138743		0.404112	0.425978
	0.119054	0.0759418				0.178909	0.136786				-0.0364757	-0.023146			sem	2.11453	1.54237		2.15501	4.07883			0.333822	-0.0428257		0.381323	0.452626
	0.0542269	0.0409127				0.041233	0.0365821				-0.0139287	-0.00733801											0.357308	0.332968		0.206692	0.202656
	0.0386114	0.025551				0.0378622	0.0427878				-0.0176846	-0.000852735			Stats	paired ttest			paired ttest				0.332857	0.191151		0.360637	0.319021
	0.140057	0.110905				0.105119	0.130826				-0.039117	0.00842959			pvalue	0.0230608			0.26347				0.199465	0.150367		0.207904	0.323797
	0.0535906	0.0290667				0.0680078	0.045485				-0.0321752	-0.0141081											0.30185	0.0209548		0.218891	0.0657546
	0.0302356	0.0304605				0.113767	0.113921				0.000686358	-0.0025569			n	4							0.400621	0.507872		0.243871	0.448038
	0.0671618	0.0742736				0.03813	0.0287002				-0.00958307	-0.00638395			n = animal								0.280918	0.290158		0.385072	0.293917
	0.0817056	0.0774021				0.0745141	0.0965207				-0.0118505	0.0181511											0.27377	0.219921		0.364294	0.432595
	0.0437745	0.0433963				0.0799225	0.078225				-0.00546027	-0.0118398											-0.0373947	0.153392		0.312764	0.179521
	0.107651	0.0730322				0.0800695	0.102709				-0.0496373	0.0240935											0.354914	0.193311		0.0699541	0.405848
	0.0733666	0.0647921				0.054167	0.0563829				-0.0159253	0.00487373											0.2512	0.189552		0.380853	0.305489
	0.0338492	0.0535663				0.0537091	0.0800347				0.0303811	0.0210739											0.427793	0.629849		0.214834	0.333719
	0.0749422	0.0540171				0.0198914	0.026777				-0.0183714	0.00730092											0.414776	0.4103		0.298308	0.400325
	0.0571721	0.0531582				0.049837	0.064222				-0.0107646	0.00858216											0.404252	0.420306		0.391698	0.478221
	0.0321569	0.0210755				0.0276114	0.0259319				-0.0117671	-0.00832794											0.462453	0.184149		0.502213	0.377933
	0.0385172	0.0273659				0.0184153	0.0246187				-0.010275	0.00492673											0.337441	0.243162		0.262959	0.334053
	0.170144	0.108359				0.114606	0.116467				-0.0427121	-0.01819											0.318953	0.270503		0.038629	0.0427244
	0.164039	0.121593				0.139295	0.206072				-0.0743136	0.00813293											0.0856997	-0.00308021		0.0438049	0.0970821
	0.264212	0.120737				0.148553	0.133062				-0.114723	-0.0347523											0.362779	0.158902		0.307429	0.202867
	0.159287	0.0839806				0.113323	0.12378				-0.0780581	-0.0316342											0.300622	0.0835346		0.144431	0.0928415
	0.20693	0.102467				0.0974379	0.125051				-0.0966046	-0.00116686											0.211573	0.161381		0.173354	0.0862559
	0.227919	0.084441				0.16289	0.170146				-0.103622	-0.00927577											0.47311	0.277734		0.383861	0.361924
	0.191048	0.084836				0.150788	0.145307				-0.0850271	0.0114496											0.327639	0.219554		0.333209	0.367672
	0.0637942	0.0405597				0.0580242	0.0561256				-0.00364689	-0.0097608											0.142601	0.0601415		-0.102828	-0.15161
	0.0351506	0.0276726				0.0450427	0.0499046				-0.0042009	-0.00585386											-0.0834519	-0.114679		0.197371	0.16729
	0.0750242	0.0699743				0.0268912	0.0380982				-0.00881027	0.00160981											0.533772	0.135586		-0.0180453	0.134896
	0.0353286	0.0256899				0.0713582	0.078373				-0.00593097	0.001724											0.259331	-0.0791928		0.461044	0.44435
	0.0405447	0.0624977				0.0380624	0.0434044				0.0144654	-0.00311031											0.13573	0.242942		0.0604528	0.0668925
mean	0.0932105	0.0629927			mean	0.0834518	0.0814685			mean	-0.0272753	-0.00493677										mean	0.266046	0.174671		0.230788	0.254769
sem	0.0108235	0.00503322			sem	0.00773816	0.00779938			sem	0.00608547	0.00253514										sem	0.0264951	0.0270773		0.025693	0.0255252
Stats	paired ttest				Stats	paired ttest				Stats	unpaired ttest											Stats	paired ttest			paired ttest
pvalue	0.000132533				pvalue	0.638904				pvalue	0.00117267											pvalue	0.00103135			0.192752
n	35																					n	35
n = cell																						n = cell

## Sheet: Figure 4 (OLM reg. PCs nov)
	Figure 4G - Novel (ctrl chrim - top)			Figure 4G - Novel chrim					Figure 4L - pop vec bars												Figure 4H - sptail corr boxes										Figure 4i - place field shifts
	Average activity across track			Average activity in each zone					Novel1		Novel OLM stim		Novel2		Novel OLM inhib						Novel1		Novel OLM stim		Novel2		Novel OLM inhib				Novel1		Novel OLM stim		Novel2		Novel OLM inhib
				Session1					ctrl	opto	ctrl	opto	ctrl	opto	ctrl	opto					ctrl	opto	ctrl	opto	ctrl	opto	ctrl	opto			ctrl	opto	ctrl	opto	ctrl	opto	ctrl	opto
	Session1	Session2		opto zone	control zone				0.414088	0.261664	0.481286	0.668641	0.339505	0.393681	0.517153	0.533506					0.928254	0.767316	0.635584	0.799659	0.469456	-0.174833	0.767316	0.00414758			2.72	-2.72	54.4	43.52	8.16	43.52	8.16	10.88
	0.154524	0.144232		0.0646164	0.109586				0.351483	0.274278	0.418292	0.575719	0.317321	0.214357	0.275545	0.152402					0.398475	-0.0784492	0.0497071	0.26512	-0.306542	-0.111209	-0.0784492	0.678163			0	-13.6	38.08	2.72	40.8	-62.56	2.72	2.72
	0.138323	0.0868786		0.10128	0.110548				0.20285	0.227308	0.55393	0.645972	-0.0406393	0.0296737	-0.000609095	0.396292					0.884066		0.1895	0.355345							-2.72	10.88	-10.88	-48.96	-2.72	0	0	-32.64
	0.130618	0.0789695		0.0666414	0.10564				0.334394	0.294631	0.355434	0.321601	0.456207	0.249661	0.358165	0.342139					0.373002	-0.188402	0.752299	-0.262161			-0.188402	-0.393908			-24.48	21.76	16.32	-21.76	10.88	-16.32	65.28	32.64
	0.115848	0.0864312		0.057575	0.118879				0.31831	0.33196	0.294906	0.432605									0.821715	0.301429		-0.209663			0.301429	0.0453287			0	-2.72	8.16	-8.16	-29.92	-2.72	10.88	-43.52
	0.149474	0.132658		0.074556	0.15819																-0.10902	0.550891	0.476384	0.897332	0.660834	0.858579	0.550891	0.129575			19.04	24.48	5.44	2.72	65.28	16.32	46.24	29.92
								mean	0.324225	0.277968	0.42077	0.528908	0.268098	0.221843	0.287564	0.356085					0.19324	-0.27803	0.156911	0.877402	0.484917	-0.222838	-0.27803	-0.0145968			38.08	38.08	2.72	-10.88	13.6	0	5.44	10.88
mean	0.137757	0.105834		0.0729337	0.120568			sem	0.0344156	0.0173762	0.0455579	0.0662083	0.107326	0.0748818	0.108353	0.0789388					0.805967	0.638385	0.132359	0.666318	-0.113887	0.970128	0.638385	0.144641			-2.72	-32.64	2.72	2.72	16.32	24.48	46.24	-8.16
sem	0.00689107	0.0135119		0.00758552	0.00964916																	-0.102076	0.352205	0.882506	-0.195978	0.473186	-0.102076	0.284809			0	-2.72	8.16	0	-19.04	-13.6	-16.32	-40.8
								Stats	paired ttest													0.870974	0.848198	0.745175	-0.0426957	0.866342	0.870974	0.0941493			-13.6	-43.52	-8.16	5.44	19.04	-62.56	40.8	-48.96
Stats	paired ttest			paired ttest				pvalue	0.225337		0.0491904		0.535005		0.588461						0.63614	-0.297656	0.696067	0.995821	0.306366	0.30418	-0.297656	-0.144699			2.72	10.88	2.72	0	32.64	0	19.04	5.44
pvalue	0.0204684			0.0180563																	0.101561		0.871339	0.994204	0.458992			0.0271347			70.72	-16.32	0	0	-5.44	8.16	-2.72	-21.76
								n	5				4								0.492051	-0.00732981		0.742791	0.150705		-0.00732981	0.114884			57.12	-10.88	8.16	-32.64	8.16	-13.6	-29.92	10.88
n	5							n = animal													0.0687474		0.772812	0.607344	-0.371274	0.425934					62.56	24.48	-19.04	2.72	21.76		-24.48	8.16
n = animal																					0.336247	-0.233671	0.822321	0.273826	0.773802	-0.306596	-0.233671				0	0	0	-10.88	27.2		57.12	19.04
																					-0.124734	0.299747	0.293617	0.913178	0.410093		0.299747	0.340621			16.32	13.6	19.04	2.72	2.72		-10.88	0
																					0.767251	-0.29566	0.299416	0.754202	-0.216983	0.604783	-0.29566	0.629215			8.16	-8.16	13.6	8.16	-35.36		8.16	0
																					0.111951	0.423074	0.853205	0.857365	-0.208516		0.423074	-0.116191			5.44	-59.84	43.52	0	-5.44			-48.96
																					0.0588682	0.719396	-0.231519	0.982372	0.86592	0.569933	0.719396	0.773506			-8.16	-5.44	38.08	-16.32	13.6			-8.16
	Figure 4G - Novel (ctrl jaws)			Figure 4G - Novel jaws (bottom)																	0.560093	0.533033	0.926184	0.393909	-0.0238335		0.533033				16.32	13.6	5.44	0	16.32			-38.08
	Average activity across track			Average activity in each zone																		-0.269183	-0.201027	0.601214	0.714025	-0.102407	-0.269183	0.858862			-24.48	8.16	-29.92	5.44	-19.04			27.2
				Session1																	0.195168	0.64675	-0.298071	0.964065	0.633866		0.64675	-0.294861			70.72	-38.08	2.72	-2.72	-8.16			0
	Session1	Session2		opto zone	control zone																0.645943	0.925386	-0.136733	0.407651	0.761641		0.925386	0.590865			5.44	27.2	38.08	2.72	43.52			-38.08
	0.0976747	0.0689905		0.0907653	0.0826654																0.367498	0.709003	-0.209416	0.773419	0.0932129		0.709003	-0.207757			2.72	-32.64	10.88	5.44	-2.72			-54.4
	0.122824	0.0770102		0.0961981	0.0793838																-0.0723156	-0.570453	0.0287318	0.64468	0.36056		-0.570453	-0.265286			62.56	-16.32	38.08	-2.72	5.44			-76.16
	0.103058	0.0645042		0.109586	0.11414																0.872748	0.202509	0.0792408	0.786611	-0.22508		0.202509	0.584637			-5.44	-2.72	-27.2	2.72	-35.36			-19.04
	0.0809226	0.0416667		0.155481	0.11126																0.97697	-0.171663	-0.182856	0.926806	0.573057		-0.171663	-0.0241233			-5.44	5.44	13.6	2.72	54.4			-10.88
																					-0.198832	0.243636	-0.0204373	0.935987	0.780245		0.243636	-0.354532			51.68	32.64	65.28	0	48.96
																					0.18541	0.871756	0.37327	0.770325			0.871756				-32.64	-62.56	-5.44	0
mean	0.10112	0.0630429		0.113008	0.0968623																0.775603	0.519092	0.704765	0.600532			0.519092	0.311374			-24.48	-5.44	54.4	-5.44
sem	0.0086344	0.00758034		0.0146997	0.00918724																-0.179858		-0.0824593	0.934728	-0.0480761			0.107387			19.04	-54.4	-35.36	-29.92
																					-0.139213	-0.0686402	-0.137279	-0.3166			-0.0686402	0.726906			-29.92	43.52	68	8.16
Stats	paired ttest			paired ttest																	0.291746	-0.0322914	0.278521	0.986136	-0.18934		-0.0322914				-32.64	-16.32	2.72	27.2
pvalue	0.00170713			0.216186																	0.368506	0.497872	0.332976	0.950714	0.666897		0.497872				-32.64	40.8	32.64	-5.44
																					0.0669014	0.0217781	-0.0691394		0.0657885		0.0217781				24.48	5.44	-16.32	-73.44
n	4																				0.601362	-0.127766	0.757013	-0.2552	0.636377		-0.127766				13.6	10.88	38.08	-8.16
n = animal																					-0.109639	-0.178604	0.960445	0.480421	0.748389		-0.178604				-2.72	2.72	16.32	-8.16
																					-0.434755	0.249752	-0.120175	0.0852949	-0.224567		0.249752				5.44	0	43.52	-10.88
																						0.490277	0.119532	0.715839			0.490277				-5.44	-46.24	2.72	-2.72
	Novel (s1) vs Familiar (s2) eventrates from 4G																				0.00800536	0.0415735	-0.481643	0.799656	0.297112		0.0415735				0	-65.28	-27.2	-5.44
																					0.697405	0.359895	0.435159	0.782238	-0.258091		0.359895				16.32	35.36	-29.92	5.44
	S1 nov (ctrl Chrim + Jaws)	S2 fam (ctrl Chrim + Jaws)		% increase fam vs nov																	0.650605	0.729081	-0.236203	0.870738	0.642091		0.729081				-2.72	-5.44	35.36	-5.44
mean	0.121474	0.0868157		7.13609																	0.840967	-0.14699	0.723086	0.894613	-0.526914		-0.14699				2.72	13.6	2.72	2.72
sem	0.00818813	0.0108077		59.2143																	0.817151	0.279836	0.846832	0.953205	-0.443145		0.279836				-16.32	8.16	2.72	2.72
				65.4032																	0.111603	-0.159009	0.853322	0.923872	0.198208		-0.159009				-32.64	10.88	-2.72	-16.32
Stats	paired ttest			34.0345																	0.869398	0.829268		-0.234341	0.504834		0.829268				5.44	-2.72	8.16
pvalue	0.000175222			12.6756																	0.749972	0.309897	0.913069		0.904379		0.309897				0	-16.32	0
				41.577																	0.595477	0.587416	-0.574767		0.48059		0.587416				-8.16	10.88	-2.72
n	9			59.4907																	0.684744	0.653686	0.870761		-0.184047		0.653686				2.72	-13.6	5.44
n = animal				59.7692																	0.514048	0.879318	0.679669				0.879318				40.8	-27.2	16.32
				94.214																	0.814355		0.846258		-0.18896						10.88	-68	-24.48
																					0.782697	0.494451	0.762497		0.558437		0.494451				-13.6	-19.04	-5.44
			mean	48.1683																	0.826301	0.164829	0.280855		0.585066		0.164829				-24.48	10.88	57.12
			sem	9.12005																		-0.168175	0.794834				-0.168175				0	-10.88	-19.04
																					-0.219373	-0.159533	0.192633				-0.159533				16.32	-40.8	5.44
																					0.209999	-0.244317	0.919934				-0.244317				-2.72	-21.76	19.04
																					0.534138	0.0658266	0.472525				0.0658266				-2.72	24.48	16.32
																						0.0402973	0.161953				0.0402973				-5.44	13.6	-5.44
																						0.549106	0.392759				0.549106				16.32	5.44	54.4
																						0.459215	0.964742				0.459215				65.28	-70.72	-43.52
																					-0.384389	0.472037	0.873548				0.472037				-8.16	-46.24	32.64
																					0.679056	0.557452	-0.19773				0.557452				43.52	-40.8	0
																					-0.329419	0.84102	0.391855				0.84102				16.32	8.16	57.12
																					0.452893	0.656628	-0.127141				0.656628				43.52	-8.16	5.44
																					0.640056	0.286137	0.220378				0.286137				16.32	27.2	59.84
																					0.565422	-0.199555	0.953494				-0.199555				2.72	2.72	5.44
																					0.121125	0.258367	0.816899				0.258367				-10.88	-2.72	40.8
																					-0.124474	0.742245					0.742245				8.16	-29.92	-10.88
																					0.558883	0.689039	0.849357				0.689039				21.76	24.48	13.6
																					0.0364034	-0.433078	-0.278629				-0.433078				13.6	16.32	-16.32
																					0.286902	0.905585	0.576886				0.905585				5.44	10.88	-32.64
																						0.504817	0.628786				0.504817				-10.88	-21.76	-5.44
																					-0.162217	-0.333815					-0.333815				8.16	-73.44	27.2
																					0.118577	0.458243	0.728655				0.458243				32.64	5.44	2.72
																					0.907583	0.43472	-0.29569				0.43472				0	-2.72	21.76
																					0.669335	0.251355	-0.196762				0.251355				-24.48	5.44	21.76
																					0.820985		0.908469								51.68	-13.6	40.8
																					-0.122859	0.306415	0.685123				0.306415				46.24	-8.16	5.44
																					0.126113	0.314658	-0.0324699				0.314658				-8.16	5.44	-19.04
																					0.593318	0.691881	0.895424				0.691881				-24.48	8.16	27.2
																					0.243323	0.890944	0.447619				0.890944				8.16	2.72
																					0.502722	0.84929	0.124599				0.84929				0	8.16
																						0.167873	-0.258067				0.167873				24.48	19.04
																					0.381294	0.409764	0.395654				0.409764				24.48	10.88
																					0.798006	0.577038	0.0549241				0.577038				-2.72	-10.88
																					0.446539	0.0972461					0.0972461				2.72	-40.8
																					-0.242888	0.655547					0.655547				27.2	-48.96
																					0.222443	0.800799					0.800799				-19.04	-54.4
																					0.174393	-0.273385					-0.273385				-10.88	2.72
																					0.122849	0.705128					0.705128					-51.68
																					0.853426	0.523465					0.523465					-46.24
																					0.980271
																					0.51826	-0.164037					-0.164037			mean	7.33483	-7.80132	11.016	-4.23111	10.2	-6.06769	13.28	-12.2904
																					0.454291	-0.0447263					-0.0447263			sem	2.60411	2.9004	2.85395	2.62144	4.92769	8.32772	6.91456	5.54813
																					0.815678	-0.0435268					-0.0435268
																					0.325738	0.806857					0.806857
																					0.246301	-0.152854					-0.152854			abs mean	18.0315	21.5508	20.944	10.2756	21.8571	20.2954	23.2	23.9763
																					0.228039	0.232531					0.232531			abs sem	1.92303	1.98196	2.03189	2.20887	3.23134	6.17201	5.01932	3.80544
																														Stats	unpaired ttest
																					0.770517									pvalue	0.204393		0.00104509		0.825034		0.901468
																				mean	0.385383	0.292197	0.363212	0.633659	0.244843	0.319629	0.292197	0.171491		n	89	91	80	45	28	13	17	27
																				sem	0.0394819	0.0411884	0.0485352	0.0574653	0.0621323	0.126244	0.0411884	0.0706282		n = cell
																				Stats	unpaired ttest
																				pvalue	0.104388		0.000700492		0.578768		0.157617
																				n	89	91	80	45	45	13	91	27
																				n = cell
																				Stats	fisher correction then - unpaired ttest
																				pvalue	0.0839034		9.72221e-05		0.404617		0.631798

## Sheet: Figure 5 (OLM reg. PCs fam)
	Figure 5E - Familiar (ctrl chrim - top)			Figure 5E - Familiar chrim					Figure 5H - pop vec bars										Figure 5F - spatial corrs boxes
	Average activity across track			Average activity in each zone					Familiar1		Familiar OLM stim		Familiar2		Familiar OLM inhib				Familiar1		Familiar OLM stim		Familiar2		Familiar OLM inhib
				Session1					ctrl	opto	ctrl	opto	ctrl	opto	ctrl	opto			ctrl	opto	ctrl	opto	ctrl	opto	ctrl	opto
	Session1	Session2		opto zone	control zone				0.687133	0.563274	0.641613	0.696857	0.590136	0.589339	0.466186	0.346851			0.387238	0.420131	0.976706	0.934336	0.251473	0.622628	-0.0665225	0.831285
	0.100999	0.0767851		0.0184033	0.10777				0.697349	0.608563	0.753159	0.545538	0.467118	0.731806	0.466418	0.499807			0.818674	0.823383	0.616061	-0.553397	0.590405	0.546058	0.525645	0.798374
	0.0920195	0.0835681		0.0595736	0.0784334				0.694204	0.570029	0.670273	0.539483	0.432818	0.140946	0.693051	0.595143				0.864579	0.884289	0.775108	0.430017	0.923281	0.7739	0.462699
	0.0906884	0.0807812		0.0522779	0.0896483				0.593833	0.541045	0.463855	0.412121	0.471046	0.472881	0.588318	0.598465			0.150435	0.445146	0.968539	-0.383138	0.484762	0.926676	0.671	0.903056
	0.0782612	0.0732169		0.0368858	0.0934533				0.480174	0.618281	0.562915	0.583091							0.655392	0.912968	0.813483	0.98223	0.382146	0.864914	0.875588	-0.0907466
	0.12803	0.115321		0.0563835	0.102941														0.927506	0.577179	0.121373	0.87228	0.876592	0.677164	-0.225266	0.383403
								mean	0.630539	0.580239	0.618363	0.555418	0.490279	0.483743	0.553493	0.510066			0.944642	-0.126489	-0.127569	0.927206	0.315296	0.699834	0.512291	0.0115571
mean	0.0979996	0.0859345		0.0447048	0.0944493			sem	0.0422356	0.0144528	0.0491692	0.045638	0.0343748	0.125934	0.0546913	0.0590176			0.360461	0.824718	0.679403	0.872005	0.966784	0.851016	0.624915	0.840825
sem	0.00833555	0.0075537		0.0076411	0.00514835														0.606867	0.654578	0.99497	0.849936	0.956881	0.328907	0.410006	0.29855
								Stats	paired ttest										0.57822	0.76823	0.935961	0.928821	0.563312	0.972745	0.600681	0.609232
Stats	paired ttest			paired ttest				pvalue	0.361915		0.261935		0.957764		0.338085				0.766672	0.336964	0.943426	0.011752	0.771176	0.731538	0.953472	0.813955
pvalue	0.0212104			0.0131066															0.695207	0.159013	-0.445114	0.965843	0.809236	-0.401978	-0.53402	0.98959
								n	5				4						0.834259	0.989369	0.572195	0.731004	0.366229	0.918351	0.305306	0.64441
n	5							n = animal											0.757553	0.893864	0.854047	0.860006	0.0779718	-0.15959	0.207068	0.735735
n = animal																			0.806545	0.801178	0.953373	0.339714	-0.113637	0.924914	0.541986	-0.0396156
																			0.503454	0.903059	0.643362	0.668345	0.599296	0.666722	0.854966	0.659201
																			0.657956	0.833062	0.749764	0.466051	0.737656	0.722846	0.287552	0.67439
																			0.827105	-0.206726	0.183102	-0.109704	-0.270547	0.738131	0.501498	0.658493
																			0.824027	0.939931	0.941868	0.860233	0.29443	0.793396	0.195124
	Figure 5E - Familiar (ctrl jaws)			Figure 5E -Familiar jaws (bottom)															0.767659	0.701878	0.438116	0.976405	0.343084	0.884434	-0.187081	0.285039
	Average activity across track			Average activity in each zone															0.428903		0.306879	0.982055	0.801938	0.412902	-0.200921	0.711128
				Session1															0.993884	0.531909	0.288023	0.963609	0.184375	0.287248	0.956483	0.937455
	Session1	Session2		opto zone	control zone														0.848286	0.591023	0.972575	0.327397	0.820787	-0.236492		0.908377
	0.0987367	0.0878309		0.0809395	0.101814														0.621268	0.0980191	0.868045	0.390151		0.684379	0.647148
	0.0921631	0.0721432		0.127699	0.129953														0.962449	0.695246	0.806767	0.958292	0.88146	0.627403	0.161881	0.116523
	0.11808	0.0925113		0.115074	0.13282														0.655618	0.968833	0.191563	0.56401	0.835576	0.641678	0.243481	-0.216905
	0.107602	0.103074		0.0925809	0.0700942														0.483364	0.386731	0.922197	0.982418	0.661649	0.860288	0.859039	0.00367227
																			0.967954	0.358546	0.989464	0.89105	0.921233	0.48202	0.74861	0.0179793
																			-0.194181	-0.223011		0.804391	0.689472	0.967058	-0.184931	0.682406
mean	0.104145	0.0888899		0.104073	0.10867														0.903889	-0.220796	0.525283	0.386996			0.842741	0.62053
sem	0.00561958	0.0064283		0.0105926	0.0146381														0.540647	0.777183	0.290307	0.838064	0.824882			0.572751
																			0.0515969	0.909591	0.228264	-0.410873	0.1585		0.381388
Stats	paired ttest			paired ttest															0.90977	-0.148766	-0.194415	0.642072	0.741237
pvalue	0.0471957			0.674123															0.536137	0.806327	0.866969	0.857229	0.875931
																			-0.399753	0.919541	0.131917	0.690934
n	4																		0.847481	0.0220363	0.38021	0.43127
n = animal																			0.905763	0.982704	0.478781	0.579395
																			0.503726	0.438647	0.129107	0.968345
																			0.223469	0.882499	0.895466	-0.231206
																			0.284769	0.590518	0.927007	-0.119424
																			0.905434	0.911654	0.71636	0.975981
																			0.971989	0.930992	-0.0477356	0.984783
																			0.990558	0.648571	0.261291
																			0.893625	0.644369	0.836722
																			0.661687	-0.184549	0.0512505
																				0.520696	0.981893
																			0.692793	0.914218	0.908497
																			0.891911	0.942975	0.630486
																			-0.151817	0.761994	0.741883
																			0.180987	0.851616	0.784855
																			0.163868	0.708252	0.389988
																			-0.0623197	0.931943	0.666976
																			0.375471	0.743181	0.904088
																			0.616572	0.496517	0.968381
																			-0.211087	0.856471	-0.166684
																			0.940755	0.828933	0.224192
																			-0.061824	0.839112	0.901099
																			0.896915	0.771258	0.652188
																			0.269634	0.355855	-0.429926
																			0.697141	0.991708	-0.245257
																			0.951522	0.823969	0.73719
																			-0.0133238	0.476729	0.807819
																			0.792748	0.723672	-0.184428
																			0.976858	0.972439	0.787905
																			0.945063	-0.0623659	0.884701
																			0.434566	0.578111	0.933365
																			0.709728	-0.00422162	0.830904
																			0.00882388	0.626106	-0.247763
																			0.212557	-0.110862	0.331047
																				0.381133	0.988524
																			0.889789	0.887517	-0.00430341
																			0.648092	-0.0573184	0.387624
																			0.964384	0.977469	0.886748
																			0.633358	0.441498	0.0362295
																			0.524335	0.772627	0.53
																			0.816503	0.853494	0.905164
																			0.181852		0.210453
																			0.985425	0.65565	0.930465
																			0.948199	0.891515	0.921503
																			0.531778	0.124487	0.781293
																			0.56242	0.267172	0.421268
																			0.858397	0.582252	0.945038
																			0.800378	0.775565	0.91961
																			0.702484	0.706551	0.329965
																			0.155327	0.707306	0.39881
																			0.862327	0.910492	0.765591
																			0.427056	0.0660293	0.117028
																			0.614784	0.360332	0.866447
																			0.0497086	0.813592	0.924637
																			0.534905	0.935181	0.929717
																			0.258038	0.304983	0.237374
																			0.633405	0.497888	0.43518
																			0.993929	0.67051	0.940688
																			0.644881	0.523288	0.0602672
																			0.437481	0.93306	0.751702
																			0.914765		0.313123
																			0.803377	0.687352	0.979327
																			0.554716	0.870741	0.845616
																			0.895697	0.00595057	0.679408
																			0.645981	0.989472	0.807909
																			-0.076588	0.00961497	0.934036
																			0.846774	0.84329	0.940241
																			0.581266	0.53479
																			0.864869	0.587244
																			0.955721	0.925182
																			0.201915	0.916891
																			0.359389	0.526769
																				0.949277
																			0.930333	0.976408
																			0.371022	0.938342
																				0.80124
																			0.767851
																			0.199787
																		mean	0.593536	0.610342	0.578512	0.605523	0.557175	0.619258	0.409434	0.51115
																		sem	0.0321518	0.0330202	0.0385095	0.068328	0.0574366	0.0664555	0.0735799	0.0661885
																		Stats	unpaired ttest
																		pvalue	0.715721		0.716319		0.480373		0.309419
																		n	108	108	101	42	32	29	30	29
																		n = cell
																		Stats	fisher correction then - unpaired ttest
																		pvalue	0.751716		0.401479		0.367222		0.317503

## Sheet: Figure 6 (OLM reg. across day)
	Figure 6C - spatial corrs boxes											Figure 6D - place field shifts
	Familiar Within day		Familiar Across day		Novel Within Day		Novel Across day					Familiar Within day		Familiar Across day		Novel Within Day		Novel Across day
	ctrl	opto	ctrl	opto	ctrl	opto	ctrl	opto				ctrl	opto	ctrl	opto	ctrl	opto	ctrl	opto
	0.976706	0.98223	0.90048	0.474776	0.476384	0.26512	-0.196255	-0.197078				0	-2.72	2.72	8.16	5.44	-8.16	73.44	29.92
	-0.127569	0.775108	-0.247343	0.156809	0.635584	-0.209663	0.509143	-0.115611				48.96	0	43.52	-13.6	8.16	43.52	2.72	19.04
	0.813483	-0.383138	0.390399	0.49799	0.752299	0.799659	0.724443	-0.0326062				5.44	-24.48	13.6	-5.44	2.72	2.72	-8.16	16.32
	0.99497	-0.553397	0.812968	-0.658842	0.132359	-0.262161	0.888588	0.228633				0	40.8	-8.16	32.64	16.32	-21.76	0	46.24
	0.679403	0.934336	0.983122	0.919851	0.156911	0.355345	-0.325411	-0.145457				-5.44	-5.44	0	0	38.08	-48.96	27.2	-46.24
	0.854047	0.928821	0.728538	-0.286401	0.0497071	0.882506	-0.619467	0.6542				-2.72	2.72	-5.44	38.08	54.4	2.72	40.8	-2.72
	0.643362	0.87228	-0.340247	-0.207296	0.1895	0.745175	0.874028	-0.298551				-2.72	-2.72	54.4	46.24	-10.88	0	-29.92	46.24
	0.953373	0.849936	0.000110859	0.983104	0.848198	0.666318	-0.349125	-0.180033				0	-2.72	38.08	0	2.72	-10.88	59.84	-59.84
	-0.445114	0.872005	-0.515251	0.172555	0.352205	0.916656	-0.282156	-0.324303				43.52	5.44	27.2	-16.32	2.72	2.72	32.64	21.76
	0.572195	0.927206	0.210772	0.194432	0.299416	0.887789	-0.391227	-0.239683				8.16	8.16	16.32	-51.68	8.16	5.44	51.68	21.76
	0.183102	0.011752	0.138119	0.39168	0.926184	0.857365	-0.517831	-0.0153128				19.04	10.88	21.76	-32.64	0	0	-32.64	43.52
	0.941868	0.339714	0.882694	0.337793	0.822321	0.273826	0.756333	0.945111				-2.72	13.6	-5.44	19.04	2.72	-32.64	8.16	-2.72
	0.438116	0.731004	0.111188	0.955297	0.293617	0.994204	-0.31348	0.298945				10.88	0	16.32	0	13.6	0	59.84	-27.2
	0.551077	0.668345	0.804664	0.796424	-0.231519	0.607344	0.845931	0.847135				73.44	5.44	-8.16	-2.72	38.08	8.16	-2.72	-2.72
	0.191563	0.965843	0.332793	0.9415	-0.209416	0.742791	-0.0624458	0.722087				46.24	0	13.6	2.72	-29.92	2.72	13.6	-10.88
	0.806767	0.860006	-0.0670179	0.873293	0.853205	0.913178	-0.00657741	0.952628				5.44	8.16	-19.04	0	5.44	2.72	57.12	0
	0.288023	-0.109704	0.728431	-0.368789	-0.137279	0.997274	0.226152	0.378846				59.84	-27.2	-5.44	-19.04	65.28	0	-2.72	-13.6
	0.306879	0.860233	0.738849	0.392298	-0.182856	0.982372	-0.0702277	0.945425				-5.44	-10.88	-19.04	-16.32	-35.36	0	-21.76	0
	0.972575	0.982055	0.584218	-0.15531	0.0287318	0.371511	-0.172028	0.348944				-2.72	-2.72	-8.16	40.8	38.08	-16.32	29.92	-2.72
	0.922197	0.390151	0.0617767	0.795899	0.37327	0.773419	-0.163474	0.903281				2.72	0	8.16	-2.72	54.4	-2.72	24.48	5.44
	0.868045	0.56401	-0.220473	0.462934	0.704765	0.64468	0.0587709	-0.393829				2.72	-8.16	46.24	-8.16	-5.44	2.72	32.64	29.92
	-0.194415	0.958292	-0.222366	0.398643	-0.481643	0.926806	-0.0015283	-0.0803995				57.12	2.72	46.24	-35.36	-27.2	0	-24.48	-32.64
	0.131917	0.89105	0.916197	-0.225936	-0.120175	0.407651	-0.178457	0.967339				27.2	5.44	8.16	27.2	68	-2.72	19.04	2.72
	0.290307	-0.410873	0.970173	0.92141	0.723086	0.935987	0.268413	0.536776				-35.36	-65.28	-2.72	-2.72	16.32	2.72	-10.88	-13.6
	0.989464	0.804391	0.232722	0.750106	0.960445	0.601214	0.969046	0.190875				0	-5.44	19.04	-5.44	2.72	5.44	-2.72	13.6
	0.478781	0.838064	-0.582672	-0.312326	-0.0691394	0.968668	-0.280389	0.445765				16.32	-2.72	54.4	-65.28	32.64	2.72	29.92	27.2
	0.38021	0.386996	0.0617721	-0.174036	-0.574767	0.934728	0.572394	-0.375495				-21.76	19.04	-19.04	-65.28	-24.48	0	-43.52	-46.24
	0.228264	0.857229	0.690637	0.158799	0.762497	0.600532	-0.280692	0.761142				-13.6	5.44	-10.88	10.88	8.16	8.16	62.56	-8.16
	0.866969	0.690934	0.517667	0.460471	0.846258	0.770325	-0.222617	-0.140034				-13.6	-5.44	62.56	-10.88	-2.72	27.2	-40.8	-73.44
	0.836722	0.642072	0.516847	0.581526	0.919934	0.799656	0.496372	0.952371				-5.44	-8.16	8.16	-2.72	2.72	-8.16	21.76	-2.72
	0.261291	0.43127	0.933466	-0.179727	0.192633	0.715839	-0.0604277	0.314775				-21.76	8.16	2.72	21.76	57.12	-10.88	48.96	-8.16
	0.895466	0.968345	0.988857	0.118336	0.472525	0.480421	-0.35354	0.457684				10.88	-2.72	0	-13.6	0	-8.16	-46.24	-16.32
	0.981893	-0.119424	-0.466905	-0.239329	0.794834	0.950714	0.210943	0.821563				0	-78.88	29.92	-62.56	-5.44	-5.44	13.6	2.72
	0.0512505	0.984783	0.425374	0.877755	0.870761	0.870738	-0.362789	0.951465				38.08	0	-24.48	5.44	-2.72	5.44	40.8	-2.72
	0.630486	-0.231206	0.934409	0.216181	0.964742	0.782238	-0.223853	0.854018				-10.88	21.76	2.72	27.2	0	-5.44	21.76	2.72
	0.741883	0.975981	0.359481	0.884958	0.816899	0.894613	0.336338	0.900252				8.16	5.44	-5.44	-2.72	5.44	-5.44	8.16	-2.72
	0.927007		-0.150535		-0.127141	0.953205	0.141346					-2.72		-38.08		32.64	2.72	-13.6
	-0.0477356		0.85763		-0.19773	0.923872	-0.182969					-38.08		-2.72		57.12	2.72	-46.24
	0.71636		-0.324645		0.161953	-0.234341	-0.0542323					2.72		62.56		54.4	-16.32	-27.2
	-0.166684		0.355943		0.391855		0.125742					-19.04		27.2		-43.52		-24.48
	0.901099		0.246032		0.628786							5.44		16.32		-10.88
	0.884701		0.78633		0.849357							5.44		-2.72		5.44
	0.968381		-0.160313		0.576886							0		51.68		59.84
	-0.184428		-0.334889		-0.278629							54.4		27.2		40.8
	-0.245257		0.380242		0.895424							51.68		2.72		5.44
	0.224192		0.714872		0.0549241							65.28		8.16		27.2
	0.787905		-0.195508		0.908469							0		46.24		2.72
	0.652188		0.608861		0.728655							8.16		-8.16		-32.64
	0.73719		-0.310201		0.395654							-2.72		32.64		40.8
	0.784855		0.790157		0.447619							-2.72		-5.44		-16.32
	0.781293		-0.431577		-0.258067							5.44		-43.52		21.76
	0.331047		-0.0628907									-10.88		-21.76
	-0.00430341		0.241755									16.32		-27.2
	0.0362295		0.748414									10.88		16.32
	-0.247763		0.835413									21.76		0
	0.387624		-0.142649									8.16		19.04
	0.886748		0.886292									13.6		0
	0.800281		0.820622									8.16		-5.44
	0.830904		0.687031									2.72		59.84
	0.988524		0.91031									0		2.72
	0.933365		0.497145									2.72		16.32
	0.329965		0.940269									8.16		10.88
	0.91961		0.98881									0		0
	0.237374		0.654491									2.72		5.44
	0.924637		-0.16768									2.72		21.76
	0.866447		0.528372									-5.44		8.16
	0.945038		0.195465									2.72		-19.04
	0.421268		-0.383164									-21.76		57.12
	0.929717		0.875211									-5.44		-5.44
	0.679408		0.939043									5.44		0
	0.313123		-0.254836									13.6		-27.2
	0.751702		0.345512									-8.16		21.76
	0.934036		-0.224512									-5.44		35.36
	0.979327		-0.0156058									2.72		-35.36
	0.807909		0.899026									2.72		0
	0.940241											0
	0.845616											0
mean	0.577204	0.587131	0.358249	0.330745	0.380206	0.679169	0.0583196	0.356691			mean	7.02961	-2.56889	9.3568	-4.30667	12.7467	-1.88308	10.064	-1.28444
sem	0.0444502	0.0772649	0.0555332	0.0779356	0.0617994	0.0540708	0.0680413	0.0799761			sem	2.44815	3.46597	2.86197	4.6426	3.89798	2.29419	5.29617	4.58163
Stats	unpaired ttest										abs mean	13.9532	5.44	19.0753	9.29039	14.8717	4.34494	15.0483	9.14909
pvalue	0.905829		0.77652		0.000698058		0.00553304				abs sem	2.02037	2.18775	2.05229	2.78227	2.78216	1.47914	3.1608	2.70795
n	77	36	75	36	51	39	40	36
n = cell											Stats	unpaired ttest
											pvalue	0.515625		0.938772		0.0002984		0.0353794
Stats	fisher correction then - unpaired ttest
pvalue	0.676805		0.711654		0.000279098		0.00522443				n	77	36	75	36	51	39	40	36
											n = cell

## Sheet: Fig S1- OLM activation
	Fig S1C
		Control	OLM stim
		21.7623	6.65309
		17.0464	8.45513
		9.13736	16.6513
		13.1356	13.4245
		14.3946	24.9916
		9.47292	19.1142
		5.8773	14.7333
	Mean	12.9752	14.8604
		5.37283	6.25044
	SEM	2.03074	2.36245
	t-test	0.556349

## Sheet: Fig S2- Velocity
	Figure S2A								Figure S2B - zone velocity bars									Figure S2C
	OLM Fam-Nov velocity bars								Familiar OLM stim		Novel OLM stim		Familiar OLM inhib		Novel OLM inhib			fam			nov
	fam			nov					ctrl	opto	ctrl	opto	ctrl	opto	ctrl	opto		mean	sem	n	mean	sem	n
	mean	sem	n	mean	sem	n			42.2903	43.1011	37.0347	39.2449	27.3897	35.9402	30.9158	28.9814		0.049183	0.002624	5195	0.092172	0.002396	5195
	33.115	3.62936	13	17.096	1.27324	12			33.4598	31.1756	25.8821	27.1641	34.237	37.087	30.9779	33.5109		0.055741	0.002636	5195	0.066931	0.002033	5195
	32.3327	3.82999	13	18.6571	0.964271	12			34.735	33.9392	32.1704	33.0698	29.3682	33.2096	20.3747	26.9306		0.045992	0.002455	5195	0.06556	0.001964	5195
	38.0901	2.55844	13	17.234	1.60067	12			39.7208	39.6367	24.4135	21.9181	44.1934	44.915	27.9067	30.9559		0.044239	0.002484	5195	0.067614	0.001988	5195
	37.7391	2.74868	13	16.0031	1.82567	12			37.7662	35.3472	38.3069	36.0067						0.053651	0.002713	5195	0.062084	0.001867	5195
	35.7929	2.97219	13	12.5201	0.808715	12												0.044598	0.002472	5195	0.056768	0.001825	5195
	39.8725	1.71197	13	12.6718	1.04261	12												0.049425	0.002502	5195	0.057705	0.001992	5195
	37.5398	2.75317	13	12.1825	0.725634	12												0.045963	0.002533	5195	0.059791	0.001938	5195
	35.6162	3.34307	13	15.5193	1.96751	11		mean	37.5944	36.64	31.5615	31.4807	33.7971	37.7879	27.5438	30.0947		0.04765	0.00278	5195	0.058884	0.001826	5195
	38.5192	2.7191	13	16.209	2.23667	8		sem	1.61049	2.11603	2.82115	3.10942	3.24949	2.17458	2.1606	1.21611		0.04802	0.002541	5195	0.052756	0.001717	5195
	37.9421	2.47974	13	15.4556	1.71699	7
								Stats	paired ttest
								pvalue	0.201429		0.937628		0.0946928		0.23927
	n							n	5				4					n	5195
	n = animal							n = animal										n = cells

## Sheet: Fig S3 - mCherry controls
		Figure S3D - Familiar ( top)				Figure S3D - Familiar ( top)				Figure S3F - pop vectors										Figure S3G - spatial corrs									Figure sup2 H - place field shifts
		Average activity across track				Average activity in bin for session1				Familiar		Novel								Familiar		Novel							Familiar		Novel
						Session1				ctrl	opto	ctrl	opto							ctrl	opto	ctrl	opto						ctrl	opto	ctrl	opto
		Session1	Session2			Control	Optozone			0.716593	0.638531	0.596285	0.628238							0.815164	0.51395	0.923638	0.913421						-8.16	-19.04	2.72	0
		0.107159	0.113825			0.0903606	0.111011			0.780032	0.741424	0.619181	0.730927							0.96074	0.739013	0.541405	-0.437371						0	-2.72	8.16	-16.32
		0.0788428	0.0923071			0.0670526	0.0868093			0.660902	0.678923	0.412176	0.353043							0.495526	-0.227069	0.653362	0.979087						10.88	-35.36	-10.88	0
		0.111217	0.128397			0.108062	0.117316			0.677225	0.720268	0.520086	0.648382							0.97498	0.959356	0.0469136	0.330216						0	2.72	10.88	-57.12
		0.107015	0.101427			0.112366	0.103266													0.947333	0.195547	0.859798	0.833942						0	10.88	0	0
																				0.884494	0.922312	0.744675	0.936939						0	-2.72	-8.16	-10.88
									mean	0.708688	0.694786	0.536932	0.590147							0.600641	0.912994		0.953447						5.44	13.6	-10.88	0
	mean	0.101059	0.108989		mean	0.0944601	0.1046		sem	0.0264982	0.0228048	0.0466687	0.0820973							0.953523	0.974205	0.236286	0.295227						0	-2.72	-2.72	13.6
	sem	0.00746903	0.00782895		sem	0.0103021	0.00658958													0.956508	0.710228	0.964338	0.231024						-27.2	0	0	19.04
									Stats	paired ttest										0.997721	0.912401	0.931321	0.92307						2.72	-2.72	-2.72	-2.72
	Stats	paired ttest			Stats	paired ttest			pvalue	0.646494		0.303452								0.836796	0.983138	0.915779	0.10688						5.44	-2.72	2.72	-38.08
	pvalue	0.21119			pvalue	0.238832														0.789512	0.948406	0.889522	0.628435						8.16	2.72	19.04	10.88
									n	4										-0.152934	0.57417	0.267302	-0.325092						19.04	-10.88	-2.72	-16.32
	n	4			n	4			n = animal											0.262402	0.626099	0.781005	0.156693						5.44	8.16	-8.16	16.32
	n = animal				n = animal															0.617523	0.962359	0.49398	0.762598						-2.72	-2.72	8.16	-10.88
																				0.573193	0.841995	0.25409	0.617235						8.16	-5.44	0	-2.72
																				0.938566	0.882527	0.95795	0.424231						-2.72	2.72	2.72	5.44
																				0.984447	0.748375	0.952097	-0.422845						-5.44	10.88	73.44	24.48
																				0.808863	0.338098	-0.213494	0.894298						-5.44	46.24	2.72	-8.16
		Figure S3D - Novel ( bottom)				Figure S3D - Novel ( bottom)														0.33629	0.31839	0.970182	0.817802						-2.72	-29.92	-2.72	-2.72
		Average activity in bin for session1				Average activity in bin for session1														0.155953	0.967505	0.986624	0.782085						57.12	-2.72	19.04	8.16
		Average activity across track				Session1														0.975674		0.495726	0.507541						2.72	2.72	0	10.88
						Control	Optozone													0.3574	0.946126	0.888402	0.00538754						-8.16	-2.72	0	16.32
		Session1	Session2			0.115367	0.122691													0.959091	0.909236	0.878069	-0.260734						2.72	8.16	-2.72	-19.04
		0.127786	0.116714			0.114083	0.0773012													0.98312	0.741436		0.920013						2.72	5.44	21.76	2.72
		0.112541	0.104813			0.190999	0.193034													-0.168097	0.663637	0.906623	-0.384709						54.4	43.52	5.44	-38.08
		0.199533	0.140029			0.128012	0.123678													0.928742	0.184119	0.23137	0.777541						0	0	-2.72	-2.72
		0.128517	0.100842																	0.768227	0.925542	0.760998	0.798891						5.44	-2.72	-16.32	0
																				0.610009	0.80496	0.949331	0.826708						2.72	43.52	13.6	-5.44
	mean	0.142094	0.1156		mean	0.137115	0.129176													0.700064	0.797558	0.00916628	0.785385						-2.72	-2.72	-13.6	2.72
	sem	0.0194973	0.00881374		sem	0.0182343	0.0238765													-0.087134	0.841554	0.571483	0.598521						35.36	2.72	2.72	-5.44
																					0.776854	0.353418	0.423797						-21.76	10.88	-8.16	-19.04
	Stats	paired ttest			Stats	paired ttest														0.643039	0.194939	0.827702	0.919606						5.44	5.44	8.16	5.44
	pvalue	0.111116			pvalue	0.48145														0.966026	0.578041	0.528295	0.979803						-2.72	-13.6	-13.6	-2.72
																				0.877282	0.853058	0.830679	-0.0912232						5.44	5.44	-5.44	46.24
	n	4			n	4														0.949567	0.952774	0.443589	-0.00297788						27.2	-2.72	-10.88	27.2
	n = animal				n = animal															0.246568	0.917578	0.753629	0.978338						-5.44	-2.72	19.04	2.72
																				0.935617		0.518676	0.820976						-5.44	-5.44	-19.04	-5.44
																				0.755538	0.913374	0.163954	0.982984						0	-5.44	38.08	0
																				0.923972	0.708259	-0.112493	0.803172						0	-21.76	5.44	2.72
																				0.98849	0.775085	-0.214641	-0.48585						-5.44	-13.6	-29.92	-57.12
																				0.937056	-0.24919	0.7929	0.763383						8.16	-54.4	10.88	-5.44
																				0.534508	0.744354	0.169378	0.624518						-8.16	2.72	8.16	5.44
																				0.809636	0.452835	0.648201	0.617866						-2.72	5.44	5.44	-13.6
																				0.969663	0.845109	0.921013	-0.116221						-24.48	-2.72	16.32	-32.64
																				0.0717466	0.957387	0.519197	0.818149						-8.16	-21.76	62.56	-13.6
																				0.707519	0.79206	0.640433	0.312839						13.6	29.92	8.16	-32.64
																				0.318544	0.349807	0.520313	0.0501087						-8.16	2.72	-10.88	40.8
																				0.645121	-0.197206	0.734888	0.270108						-2.72	8.16	-19.04	-48.96
																				0.748861	0.678806	0.596937	0.439461						0	16.32	-2.72	-65.28
																				0.899852	0.495596	0.543646	0.484951						-35.36	0	40.8	29.92
																				-0.530062	0.599211	0.879744	-0.0468359						-19.04	38.08	-5.44	-35.36
																				0.287661	0.906756	0.455906	0.835871						0	2.72	73.44	2.72
																				0.856954	0.431916	0.843534	0.796293						-5.44	2.72	-32.64	8.16
																				0.879714	0.983046	0.768385	0.882361						-21.76	-19.04	2.72	-8.16
																				0.835882	0.737291	0.0667461	-0.419683						-32.64	-27.2	0	-65.28
																				0.913021	-0.15192	0.85263	0.69995						2.72	-2.72	16.32	-21.76
																					0.5946	0.979284	0.682946						-19.04	-10.88	-24.48	2.72
																				0.982018	0.921643	0.868393	0.443688						-10.88	-5.44	-2.72	-8.16
																				0.311307	0.583355	-0.1346	0.20904						5.44	-10.88	-8.16	40.8
																				0.963524	0.8643	0.893035	-0.278965						8.16	38.08	29.92	-21.76
																				0.973022	0.605527		0.485038						2.72	38.08	5.44	10.88
																				0.930034	0.345173	0.618219	0.768904						-2.72	-59.84	-10.88	8.16
																				0.956123	0.536983	0.253855							2.72	13.6	-27.2	-2.72
																				0.811042	0.000546297	0.631037	0.958529						0	0	0	19.04
																				0.898631	0.569598	0.893012	0.512457						0	2.72	-32.64	-2.72
																				0.928329	0.958834	-0.0370354	0.542144						-24.48	-5.44	-16.32	-10.88
																				0.68127	0.926061	0.930651	0.887416						0	0	-10.88	-8.16
																				0.471972	0.642751	0.390777	0.0844526						0	-5.44	0	13.6
																				0.838344	0.938997	0.321871	0.471648						-2.72	-13.6	-21.76	-35.36
																				0.953058	0.906143	0.154763	0.0458928						-8.16	0	-21.76	-2.72
																				0.890388	0.482388	0.899893	0.967893						-10.88	10.88	-5.44	8.16
																				0.912795	0.788342	0.119262	0.378209						-8.16	-2.72	2.72	-5.44
																				0.820114	0.361069		0.725722						29.92	10.88	10.88	-32.64
																				0.478208	0.895718	-0.241507	-0.234529						-10.88	2.72	-5.44	10.88
																				0.202664	0.729085	0.747295	0.226848						0	-19.04	-5.44	8.16
																				0.952014	0.963702	0.869956	0.876453						-8.16	2.72	-8.16	19.04
																				0.943336	0.312863	-0.317909	0.602808						43.52	-19.04	-8.16	-54.4
																				0.757218	0.749801	0.746501	0.263112						2.72	-24.48	-29.92	-48.96
																				0.300335	0.121221	0.6074	0.441499						-5.44	-5.44	-10.88	-19.04
																				0.991001	0.62406	0.160595	0.221219						8.16	0	-2.72	-13.6
																				0.888499	0.642828	0.654533	0.644578						8.16	13.6	-8.16	16.32
																				0.890454	0.839144	-0.0881212	0.0146152						-35.36	0	19.04	-65.28
																				0.863065	0.639915		-0.353577						-2.72	-8.16	-27.2	-19.04
																				0.244146	0.996471	0.739251	0.293946						2.72	-5.44	8.16	10.88
																				0.981934	0.734131	0.507256	0.753102						-5.44	-5.44	0	-19.04
																				0.924001	0.844872	0.334897	0.901167						21.76	-5.44	0	2.72
																				0.950434	0.941918	-0.230699	0.904258						8.16	-16.32	-32.64	-51.68
																				0.431849	0.832373	-0.182268	0.378091						-2.72	-5.44	-24.48	-48.96
																				0.839277	-0.185033	0.213961	0.468654						-8.16	5.44	-19.04	13.6
																				0.97729	0.876061	0.936531	0.805987						-38.08	-70.72	-35.36	-5.44
																				0.76027	0.501258	0.837647	0.705801						-5.44	0	-2.72	-8.16
																				0.244452	-0.0596071	0.410317	0.835716						-2.72	0	13.6	-5.44
																				0.775616	0.923498	-0.129884	0.741486						-8.16	5.44	32.64	-10.88
																				0.84366	0.914377	0.315778	0.603719						-43.52	2.72	-8.16	0
																				0.957322	0.926642	-0.161379	0.962144						-8.16	0	-16.32	-13.6
																				0.116924	0.961618	0.77259	0.526253						-5.44	0	2.72	-19.04
																				0.967374	0.921782	0.477902	0.289934						-2.72	-8.16	-8.16	-8.16
																				0.777971	0.774247	0.379728	0.825611						2.72	10.88	-24.48	10.88
																				0.912605	0.588873	0.905662	0.868718						2.72	-10.88	24.48	-5.44
																				0.887876	0.453312	0.0555394	0.925835						0	0	-8.16	-8.16
																				0.877489	0.289099	0.843514	0.871774						0	0	-16.32	5.44
																				0.987168	0.94328	0.721978	0.828693						-2.72	0	-5.44	-13.6
																				0.98874	0.924641	0.620676	0.0581696						-2.72	-5.44	-2.72	2.72
																				0.89087	0.979898	-0.399486	0.917727						-43.52	32.64	38.08	-5.44
																				0.857914	0.977623	0.434008	0.929988						-2.72	-8.16	29.92	10.88
																				0.673785	0.188402	0.4326	0.848374						8.16	-5.44	-8.16	-13.6
																				0.848724	0.859322	0.612095	0.900704						13.6	8.16	8.16	-2.72
																				0.840409	0.795465	0.778472	0.943415						2.72	10.88	-16.32	2.72
																				0.650832	0.656408	-0.281377	0.857643						0	5.44	16.32	-13.6
																				0.892898	0.159704		0.70309						-5.44	-8.16	5.44	-16.32
																				0.884082	0.763644	0.168478	0.454095						21.76	2.72	-5.44	5.44
																				0.769843	0.873375	0.845908	0.974349						-24.48	-24.48	16.32	-59.84
																				0.495189	0.936324	0.829464	-0.136495						10.88	-8.16	-8.16	-13.6
																				0.81129	0.481769	0.50469	0.478432						-8.16	8.16	-5.44	27.2
																				0.550357	0.620575	0.237277	-0.137362						-2.72	-2.72	0	5.44
																				0.790819	0.569029	0.77364	0.823369						16.32	-5.44	21.76	8.16
																				0.949911	0.945331	0.904392	0.860128						-27.2	-16.32	-10.88	2.72
																				0.816267		0.0479892	0.795294						-5.44	2.72	-8.16	-5.44
																				0.407411	0.855078	0.787735	0.981156						13.6	-13.6	5.44	-19.04
																				0.878364	0.500002	0.940293	0.075817						-24.48	0	-5.44	-5.44
																				0.770107	0.97208	0.921325	0.86392						-13.6	-10.88	35.36	-8.16
																				0.282932	0.392534		0.831007						2.72	2.72	8.16	-2.72
																				0.764964	0.977675	-0.399653	0.947608						10.88	-2.72	-5.44	2.72
																				0.870542	0.766488	0.78957	0.921338						2.72	0	-19.04	5.44
																				0.742862	0.895185	0.671459	0.757673						21.76	-8.16	8.16	-21.76
																				0.735796	0.925678	0.581065	0.616752						5.44	-5.44	-2.72	2.72
																				0.336744	0.925227	0.59977	0.748277						-10.88	-2.72	-24.48	-8.16
																				0.880605	0.95142	0.859465	0.746993						-13.6	0	40.8	0
																				0.678108	0.900527	0.562548	0.951087						10.88	-8.16	8.16	-13.6
																				0.91903	0.835393	0.414263	0.285025						-8.16	-16.32	62.56	-5.44
																				0.824115	0.990001	0.285769	0.76562						0	-5.44	8.16	2.72
																				0.827477	0.879133	0.884951	0.989843						2.72	10.88	10.88	-8.16
																				0.950094	0.666617	0.615036	0.893434						-5.44	0	16.32	5.44
																				0.792425	0.643806	-0.138549	0.663546						0	-2.72	-10.88	-2.72
																				0.522395	0.368245	0.124052	0.860032						-13.6	-59.84	-16.32	-16.32
																				0.96819	0.984246	0.809026	0.982353						5.44	-57.12	-5.44
																				0.882354	0.611325	0.555361							10.88	0	-2.72
																				0.819283	-0.190452	0.663949							57.12	13.6	-8.16
																				0.714048	-0.29771	0.0097301							-2.72	8.16	-10.88
																				-0.0846291	0.935877	0.56551							-8.16	0	59.84
																				0.886274		0.399382							2.72	21.76	21.76
																				0.736884	0.055655	0.380399								-27.2	-16.32
																				0.883527	0.107198	0.748096								-78.88	-24.48
																					0.643578	0.950585								5.44	5.44
																					0.418751	0.482595								0	-10.88
																					0.398079	0.596601								-2.72	2.72
																					0.0763687	0.62135								-5.44	-19.04
																					0.975259	0.500154								13.6	-19.04
																					0.950386	0.0164133								0	-46.24
																					0.933911	0.385835								8.16	-5.44
																					0.920603	0.983982									-5.44
																					0.867999	0.844225									-2.72
																					0.970324	0.930888									16.32
																					0.647096	0.129908									-10.88
																						0.238213									35.36
																						-0.228821									-10.88
																						0.720797									-2.72
																						0.770614									13.6
																						0.811127									-48.96
																						0.179316									10.88
																						0.451017									-8.16
																						-0.15422									8.16
																						0.544316									-16.32
																						0.541715									-24.48
																						0.756713									0
																						0.575568									19.04
																						0.329711									-8.16
																						0.873833
																						0.367349						mean	-1.21354	-5.1827	-1.22549	-9.08203
																						0.518455						sem	2.06601	2.0765	2.09152	2.42198
																						0.630696
																						0.988938
																						0.468878						abs mean	11.0892	10.4022	15.1543	13.9688
																						0.970557						abs sem	1.53948	1.78817	1.35627	1.98088
																			mean	0.730172	0.672668	0.520838	0.555507					Stats	unpaired ttest
																			sem	0.0243088	0.0259487	0.0278752	0.0341733					pvalue	0.774395		0.610001
																			Stats									n	65	74	91	59
																			pvalue	0.133055		0.498292						n = cell
																			n	142	151	168	136
																			n = cell

## Sheet: Fig S5 - Fig 4-5 extra analysis
	Figure S5A - Novel place field widths											Figure S5C - Familiar place field widths (cm)											Figure S5B - spatial info bars													Figure S5D - spatial info bars											Figure S5F - Place cell retention Chrimson Fam (left and right)
	Novel1		Novel OLM stim		Novel2		Novel OLM inhib					Familiar1		Familiar OLM stim		Familiar2		Familiar OLM inhib					Novel1		Novel OLM stim		Novel2		Novel OLM inhib				Familiar1		Familiar OLM stim		Familiar2		Familiar OLM inhib								Control zone
	ctrl	opto	ctrl	opto	ctrl	opto	ctrl	opto				ctrl	opto	ctrl	opto	ctrl	opto	ctrl	opto				ctrl	opto	ctrl	opto	ctrl	opto	ctrl	opto			ctrl	opto	ctrl	opto	ctrl	opto	ctrl	opto							S0	S1	S2
	10.88	19.04	8.16	10.88	19.04	8.16	13.6	8.16				10.88	8.16	16.32	10.88	8.16	10.88	13.6	8.16				0.89959	1.84585	1.99892	1.3526	1.30261	2.10565	1.18825	1.85883			1.13178	1.11032	1.84317	0.841383	2.4948	0.504436	0.779624	2.17932							100	50	34.6154
	10.88	16.32	8.16	8.16	8.16	8.16	13.6	21.76				8.16	8.16	19.04	10.88	13.6	8.16	13.6	21.76				0.797074	0.45998	0.805712	1.2545	3.12304	2.52428	0.845857	0.980361			1.22347	1.67776	1.48741	0.434108	0.643948	1.82048	2.33708	0.592797							100	71.4286	60.7143
	21.76	10.88	13.6	19.04	8.16	8.16	8.16	5.44				10.88	10.88	8.16	13.6	10.88	16.32	8.16	5.44				1.65835	1.59729	1.53036	1.52979	1.7717	1.47735	1.74542	2.82214			1.73363	1.30452	1.36053	1.25685	1.72218	1.27385	1.29704	1.7764							100	61.5385	53.8462
	8.16	13.6	10.88	19.04	8.16	8.16	13.6	16.32				19.04	8.16	8.16	21.76	24.48	10.88	13.6	16.32				0.956886	2.03998	1.13406	0.851414	1.57486	2.20632	2.05138	0.501521			1.28983	1.28035	1.86694	1.30101	0.771853	0.736024	1.91372	1.37672							100	57.6271	33.8983
	13.6	8.16	8.16	16.32	8.16	8.16	10.88	8.16				8.16	5.44	10.88	19.04	10.88	8.16	10.88	8.16				1.11034	1.9088	1.85983	2.14919	1.38943	0.911144	1.8565	1.80423			1.49339	1.01015	1.63791	1.96125	2.67071	2.01081	1.74477	0.406157							100	68.9655	58.6207
	16.32	10.88	13.6	8.16	10.88	24.48	8.16	10.88				8.16	19.04	13.6	8.16	16.32	10.88	8.16	10.88				2.14592	0.559685	1.46206	1.82345	0.861819	1.50145	1.30085	0.642563			1.81461	1.7655	1.75088	1.28639	1.39171	0.703874	1.06236	0.980296
	16.32	27.2	21.76	8.16	5.44	8.16	21.76	16.32				10.88	8.16	10.88	16.32	10.88	10.88	21.76	16.32				1.05144	1.26129	1.3925	1.26066	1.10471	1.49114	1.60788	0.590978			1.88036	1.04963	0.597853	0.84408	0.941884	1.18225	1.94679	0.966198						mean	100	61.9119	48.339
	8.16	10.88	10.88	8.16	24.48	8.16	19.04	8.16				10.88	8.16	10.88	13.6	13.6	10.88	19.04	8.16				3.17327	1.89128	1.08403	1.30746	0.520442	1.8809	0.861941	2.30621			2.00929	1.33269	1.43631	0.629612	1.1808	1.43852	1.23444	1.57808						sem	0	3.87758	5.85688
	10.88	8.16	10.88	13.6	16.32	8.16	16.32	21.76				8.16	8.16	16.32	5.44	10.88	13.6	16.32	21.76				2.61385	1.30172	1.02958	1.1602	1.76965	1.258	0.81081	1.13704			1.56632	2.02944	1.20119	1.58434	1.85907	1.01167	1.31515	0.545174
	21.76	10.88	21.76	16.32	8.16	10.88	13.6	10.88				8.16	21.76	8.16	13.6	8.16	13.6	13.6	10.88				3.56453	0.856873	1.06631	1.65331	2.07921	1.2765	0.39608	0.566634			1.53021	0.813962	1.23268	1.72195	1.21424	0.702236	1.6849	1.41168						Stats	paired t-ttest s1 vs s1 and s2 vs s2
	10.88	8.16	8.16	16.32	8.16	8.16	10.88	10.88				16.32	16.32	8.16	8.16	10.88	13.6	10.88	10.88				0.977972	1.74193	1.01069	2.49419	2.23231	1.85276	0.976054	1.45373			1.01692	2.1889	1.6104	1.91442	1.53763	1.14355	1.97921	1.38041						pvalue		0.0665417
	10.88	13.6	13.6	8.16	13.6	8.16	19.04	8.16				8.16	8.16	13.6	16.32	10.88	16.32	19.04	8.16				1.21008	3.23092	0.963705	1.61078	0.977356	2.51457	1.02911	0.410959			1.17912	1.1485	1.15392	1.47934	1.47039	0.57048	0.88989	1.09578
	8.16	8.16	24.48	8.16	10.88	8.16	13.6	8.16				5.44	8.16	10.88	19.04	16.32	13.6	13.6	8.16				2.06359	1.5403	0.50736	0.826667	1.8821	1.4273	0.653703	1.19622			1.72567	1.19426	1.19378	1.79763	0.653826	1.10149	1.42768	1.22331						n	5
	13.6	8.16	13.6	10.88	13.6	8.16	8.16	5.44				8.16	8.16	10.88	10.88	10.88	5.44	8.16	5.44				1.43318	1.91878	1.31974	2.63563	0.885498	1.3839	1.21367	2.8119			1.63221	1.43917	1.19612	1.58252	0.650838	1.8441	1.23674	1.39484						n = animal
	13.6	10.88	19.04	10.88	8.16	8.16	10.88	8.16				8.16	8.16	13.6	8.16	16.32	21.76	10.88	8.16				0.766882	1.50188	1.19756	1.49424	1.3872	0.945054	2.2254	2.83746			0.777229	1.26069	1.24677	1.41009	0.982518	1.59076	0.597494	0.91926
	16.32	8.16	10.88	13.6	10.88	5.44	8.16	8.16				10.88	8.16	8.16	10.88	10.88	21.76	8.16	8.16				0.876001	2.03217	1.82472	1.45268	1.15049	1.14822	2.50475	0.907312			1.62739	1.39613	1.00842	1.69161	1.49893	0.921613	0.50735	1.65438						right panel is S1 and S2 data plotted again in bar form
	13.6	8.16	10.88	10.88	13.6	8.16	10.88	24.48				8.16	8.16	8.16	13.6	10.88	16.32	10.88	24.48				1.39502	1.60024	2.5408	1.47801	2.01258	1.80219	1.18274	1.13428			1.01759	0.527588	1.34027	0.661606	1.15958	1.69019	1.66993	1.83774
	8.16	8.16	10.88	10.88	8.16	10.88	10.88	13.6				10.88	5.44	8.16	13.6	13.6	19.04	10.88	13.6				1.42296	1.20438	0.859621	2.08265	1.80965	1.88732	1.56617	1.0077			0.914779	1.63175	1.50413	0.951505	2.4052	1.06577	0.87752	0.315025
	10.88	27.2	16.32	13.6	10.88	5.44	16.32	10.88				8.16	8.16	10.88	16.32	16.32	10.88	16.32	10.88				1.0086	1.36111	1.16734	1.04294	0.946771	1.83776	0.890158	1.1915			1.30954	0.961092	1.75864	0.31994	0.658263	1.0052	1.86204	1.30219
	10.88	13.6	8.16	8.16	8.16	10.88		10.88				16.32	8.16	8.16	8.16	8.16	10.88		10.88				1.9648	1.85502	2.44101	1.00723	0.772863	2.12782		2.48541			1.88844	1.32205	1.54154	1.22342	1.28752	2.20062	1.385	1.15389
	21.76	16.32	8.16	24.48	8.16	8.16		10.88				8.16	8.16	19.04	8.16	24.48	10.88		10.88				1.69189	2.69803	1.67529	0.616923	1.08337	1.60781		0.53447			1.23565	2.66445	1.06689	1.09042	0.819942	1.88324	1.58167	2.10568
	8.16	16.32	10.88	8.16	8.16			10.88				8.16	8.16	8.16	19.04	10.88	19.04		10.88				2.74656	2.2836	1.13386	1.17614	0.911443			1.51671			1.77374	0.739605	0.629132	0.827251	1.24779	1.48455	2.05228	1.13229
	10.88	16.32	8.16	8.16	8.16			10.88				21.76	19.04	13.6	8.16	13.6	13.6		10.88				0.923311	1.44949	1.34819	1.21912	1.29973			0.874078			0.756146	0.896404	1.73284	1.52861	1.15771	1.30879	2.04223	2.03492
	10.88	10.88	10.88	5.44	21.76			13.6				8.16	10.88	10.88	16.32	5.44	8.16		13.6				1.35456	1.64139	0.927898	1.6594	1.26576			1.82316			1.59043	1.09462	1.41594	1.21033	2.50079	1.98258	0.965986	2.42151							Figure S5I - Place cell retention Jaws Fam (left and right)
	5.44	10.88	8.16	8.16	10.88			10.88				8.16	13.6	16.32	16.32	13.6	10.88		10.88				1.82821	0.515396	1.74224	3.06246	0.932271			1.16612			1.26691	1.04639	1.78842	1.40758	0.654382	0.980746	0.812816	2.25639							Control zone
	5.44	8.16	10.88	8.16	8.16			10.88				10.88	13.6	8.16	8.16	24.48	8.16		10.88				1.64358	2.27863	1.94074	2.42398	1.12739			0.808106			0.650342	1.97622	1.73998	2.01599	0.893381	2.69741	0.532285	1.00127							S0	S1	S2
	16.32	16.32	13.6	8.16	8.16			13.6				10.88	8.16	16.32	10.88	29.92	8.16		13.6				2.59008	2.25505	1.32694	1.67201	1.4245			1.11878			0.621429	1.32218	1.1469	0.778606	0.569289	1.11657	0.866633	0.732342							100	60	10
	10.88	10.88	8.16	10.88	16.32			13.6				10.88	8.16	8.16	10.88	13.6	16.32		13.6				1.03305	1.65255	0.890855	1.69036	0.346537			1.68628			1.52065	1.74134	1.49867	1.78187	0.684561	0.537244	1.35388	2.01506							100	16.666	0
	10.88	10.88	10.88	16.32	8.16			13.6				10.88	16.32	8.16	10.88	13.6	16.32		13.6				1.57942	1.54636	3.01927	0.727923	0.725064			1.12329			1.85355	1.64455	1.69453	1.80939	1.53326	1.38878	1.79613	1.48993							100	50	25
	10.88	5.44	10.88	21.76	8.16			8.16				8.16	5.44	16.32	8.16	19.04			8.16				2.26212	1.05902	1.39796	1.08318	1.99751			1.6695			1.19152	2.35147	0.425087	2.36895	0.860294		0.932144	1.94881							100	80	30
	19.04	8.16	10.88	10.88	8.16			10.88				8.16	8.16	10.88	10.88	10.88			10.88				2.7548	2.95521	1.33213	1.61993	1.93128			1.91901			1.34888	0.901608	1.27734	1.80926	1.56731		1.45627	1.78066
	8.16	13.6	10.88	5.44	5.44			27.2				8.16	8.16	8.16	10.88	10.88			27.2				1.72139	2.09727	0.597947	0.687756	2.55749			0.971645			1.85228	1.6249	1.5872	0.682407	1.1547		1.10859
	13.6	8.16	8.16	24.48	8.16							8.16	10.88	13.6	13.6	8.16							2.31153	1.84861	1.23895	0.28037	1.68906						0.940717	1.67473	1.87352	1.85014	1.43338									mean	100	51.6665	16.25
	10.88	8.16	10.88	10.88	8.16							8.16	8.16	5.44	10.88	8.16							1.39154	1.81047	1.91422	1.69006	1.36976						1.24407	1.97964	1.04098	2.20621	1.87859									sem	0	13.2289	6.88446
	16.32	13.6	8.16	8.16								16.32	10.88	8.16	8.16								1.04301	0.711884	1.93695	0.553285							0.901578	1.02678	0.978598	1.95968
	13.6	10.88	10.88	10.88								13.6	8.16	13.6	13.6								0.645612	2.2553	1.19712	2.07108							1.02845	0.588094	1.03149	2.52328										Stats	paired t-ttest s1 vs s1 and s2 vs s2
	21.76	10.88	10.88	8.16								5.44	13.6	10.88	16.32								2.32743	1.47082	0.916759	1.21526							1.33562	1.22169	1.51743	1.97835										pvalue		0.271614
	10.88	10.88	8.16	21.76								8.16	10.88	10.88	8.16								0.840069	1.52817	1.77612	1.89191							1.44207	2.10331	1.96387	2.15541
	16.32	16.32	8.16	8.16								10.88	10.88	10.88	10.88								1.42701	1.49838	1.21753	1.48253							1.68366	0.620789	0.982168	1.40459										n	4
	8.16	8.16	13.6	21.76								10.88	5.44	10.88	16.32								1.09231	2.44194	2.66319	1.53132							1.27942	0.953927	1.27268	2.21055										n = animal
	21.76	19.04	10.88	13.6								8.16	8.16	8.16	10.88								1.56306	1.12173	0.975013	0.670541							1.5601	2.05634	1.10599	1.07536
	8.16	10.88	8.16	21.76								13.6	16.32	8.16	10.88								1.53565	0.903105	1.20375	1.31726							1.77309	1.20524	1.58711	1.85354										right panel is S1 and S2 data plotted again in bar form
	8.16		10.88	8.16								8.16	10.88	8.16	10.88								2.56935	1.01241	1.6193	1.29628							1.63547	1.58719	1.63659
	13.6		21.76	10.88								19.04	10.88	10.88	10.88								0.976182	0.76232	1.40406	1.73383							1.42924	1.76354	1.05873
	8.16		21.76	13.6								10.88	8.16	13.6	13.6								1.70749	0.855849	1.74053	1.92007							1.26647	1.22908	1.75516
	10.88		8.16	8.16								10.88	19.04	8.16	10.88								1.13966	0.943407	1.01118	1.26239							1.95475	1.42232	1.35061
	19.04		10.88									16.32	8.16	19.04	10.88								1.07501	0.883937	1.86371								1.00932	1.34791	1.02072
	8.16		10.88									10.88	10.88	10.88	10.88								0.71565	1.64966	1.42988								1.26179	1.86414	1.21367
	13.6		10.88									10.88	5.44	16.32	8.16								1.11308	1.8657	1.86689								1.10531	1.69791	1.64024
	10.88		16.32									8.16	8.16	8.16	13.6								2.26377	1.87018	1.32551								0.731856	1.8745	1.87891
	10.88		8.16									8.16	8.16	10.88	19.04								2.04249	1.41156	0.909846								1.49397	1.03687	1.9744
	8.16		13.6									8.16	13.6	5.44	8.16								1.4344	1.40555	1.86253								1.90039	1.19869	1.61558
	13.6		10.88									13.6	10.88	8.16	8.16								2.17106	0.830842	1.15809								1.14683	0.964177	1.6031
	8.16		16.32									10.88	8.16	19.04	10.88								2.40338	1.71537	1.6625								1.03332	1.40463	1.47403
	16.32		8.16									5.44	8.16	5.44	10.88								2.36961	2.70971	1.08727								1.51022	1.71658	1.71139
	8.16		21.76									8.16	10.88	13.6	8.16								2.3857	1.47434	0.975149								1.36462	0.873893	1.58548
	13.6		8.16									8.16	10.88	8.16	8.16								0.758136	0.788388	1.01751								1.60202	1.70365	1.41941
	16.32		8.16									8.16	10.88	8.16	13.6								2.10244	1.38825	1.03671								1.92453	1.39728	1.33445
	10.88		13.6									29.92	10.88	10.88	10.88								1.15664	1.01129	1.07268								1.14007	1.19381	0.626692
	10.88		10.88									8.16	5.44	8.16	10.88								3.54388	1.22449	1.82301								0.910514	1.46371	1.69166
	8.16		10.88									19.04	10.88	19.04	10.88								1.07962	1.3484	1.5283								0.643344	1.93286	0.831599
	10.88		10.88									8.16	16.32	10.88	8.16								1.11086	0.603781	1.61547								1.93149	1.74963	2.0268
	8.16		16.32									8.16	19.04	8.16	19.04								1.08542	1.68368	1.18203								1.49213	1.28959	2.37107
	10.88		10.88									5.44	10.88	8.16	13.6								1.0484	1.27399	0.925356								1.68233	1.3302	0.671138
	16.32		10.88									8.16	5.44	10.88	8.16								1.70611	1.90337	1.44124								1.56755	1.10934	1.17104
	13.6		10.88									10.88	8.16	8.16	5.44								0.730424	1.82712	2.10991								1.66785	2.25111	1.70506
	8.16		10.88									8.16	5.44	8.16	10.88								1.44319	1.94324	1.84742								1.29174	0.9854	1.99699
	10.88		8.16									8.16	8.16	10.88	19.04								2.42775	1.36873	2.00883								1.54342	1.25699	1.7804
	10.88		10.88									8.16	8.16	8.16	8.16								1.81349	1.95462	1.61568								0.947044	2.79363	1.34917
	8.16		8.16									5.44	8.16	8.16	8.16								1.96164	0.914685	1.43839								1.78015	2.57554	1.74118
	8.16		10.88									8.16	16.32	13.6	13.6								1.55106	1.58793	1.26583								1.18649	1.30453	1.48839
	8.16		16.32									5.44	16.32	10.88	10.88								1.66153	0.946918	2.10565								0.981471	1.13986	1.57044
	21.76		10.88									8.16	8.16	21.76	10.88								1.3298	1.34642	0.974366								1.26975	1.73311	1.30191
	10.88		5.44									16.32	8.16	16.32	8.16								0.889138	1.00613	1.65925								0.558418	2.69691	2.05465
	8.16		8.16									27.2	13.6	10.88	8.16								0.906469	0.952502	0.648295								0.77145	1.59511	1.56016
	8.16		8.16									21.76	8.16	27.2	10.88								0.737599	0.686925	1.18367								1.00123	2.04884	1.48899
	10.88		8.16									8.16	8.16	8.16	10.88								0.529147	1.17509	2.19064								1.70058	1.05205	1.96316
	8.16		5.44									8.16	10.88	10.88	10.88								1.24836	1.52052	1.07344								1.60076	1.59669	1.74982
	10.88		10.88									24.48	10.88	10.88	10.88								0.533449	0.545963	1.54629								1.75042	1.80501	1.60007
	8.16		10.88									8.16	8.16	16.32	8.16								0.813601	0.633976	1.2082								1.09734	1.25812	1.58896
	13.6		8.16									8.16	10.88	8.16	8.16								1.90478	1.86578	0.408689								1.34642	0.627251	1.11326
	8.16		10.88									13.6	8.16	10.88	8.16								1.53537	1.0979	0.847755								1.60353	1.75125	1.96098
	16.32		10.88									8.16	8.16	19.04	8.16								1.50303	2.01129	1.59556								0.677519	1.83152	1.35893
	8.16		29.92									5.44	5.44	10.88	10.88								1.57816	1.53974	1.19837								0.995819	2.04651	1.37999
	13.6		21.76									10.88	8.16	10.88	8.16								2.2392	0.893099	0.994615								1.71526	2.88229	0.665043
	10.88											19.04	10.88	10.88	13.6								0.730159	0.862757									0.557188	1.19305	1.56406
	8.16											8.16	10.88	8.16	13.6								1.563	1.53786									1.09092	1.25792	2.63546
	8.16											8.16	19.04	13.6	10.88								1.27756	1.16299									1.37942	1.77035	1.74314
	19.04											5.44	8.16	13.6	10.88								1.60018	1.33614									1.33241	1.84654	1.22172
	13.6											8.16	8.16	13.6	13.6								1.52371	1.45372									1.76674	1.49315	1.2158
	19.04											10.88	13.6	10.88	8.16								1.58593	0.582155									1.69276	1.96054	0.612604
	5.44											13.6	10.88	19.04	10.88								1.17613	2.10969									0.84889	1.40494	1.74585
	8.16											13.6	8.16	8.16	13.6								1.23268	0.496377									1.74105	0.998315	1.87061
	5.44											13.6	8.16	10.88	10.88								0.750391	1.24263									1.24398	0.929749	1.2708
	10.88											10.88	8.16	10.88	13.6								0.852089	1.39086									1.49726	0.908914	1.03794
	8.16											5.44	10.88	10.88	5.44								0.924702	1.30482									1.77761	2.79682	1.16817
	13.6											5.44	5.44	27.2	8.16								1.34413	2.42636									0.721349	2.37175	1.82079
	5.44											8.16	10.88	16.32	13.6								0.866715	2.41678									1.51139	1.60571	1.8538
	10.88											8.16		10.88	8.16								1.75608										1.82272	1.9823	0.938601
	8.16											8.16		10.88	10.88								0.914816										1.20968	1.30584	1.28329
	10.88											13.6		13.6	8.16								1.07444										1.93932	1.79218	1.92848
	8.16													13.6	13.6																		1.52596	1.57153	1.34844
	8.16													10.88	10.88							mean	1.50361	1.47439	1.40057	1.45702	1.4181	1.67464	1.31088	1.37057			1.49468	1.62727	1.80827
														13.6	10.88							sem	0.0648922	0.0583565	0.0528679	0.0838158	0.10232	0.100484	0.130183	0.124284			1.46154	1.29003
mean	11.6341	11.9	11.8631	12.4255	10.37	9.16211	12.96	12.0587						8.16	10.88																		1.61137	2.18959
sem	0.412453	0.746095	0.496919	0.797865	0.757191	0.911676	1.03073	0.919242						8.16	8.16							Stats	unpaired ttest										1.31124	1.15965
														10.88	8.16							pvalue	0.738551		0.55197		0.09827		0.754922				1.63299	1.48457
Stats	unpaired ttest													8.16	13.6																		2.22392	1.30958
pvalue	0.741899		0.531367		0.322424		0.536838							10.88	10.88							n	101	98	85	46	34	21	19	32			2.18505	1.59192
														8.16	13.6							n = cell											0.974976	1.56208
n	101	40	83	44	32	19	17	30						10.88	10.88																		1.54782	2.30048
n = cells														8.16																			1.93581
														8.16																			2.14196
											mean	10.5568	10.0751	11.4818	11.3456	13.52	12.9434	13.0274	12.24													mean	1.38953	1.51321	1.4512	1.4624	1.29857	1.30682	1.35155	1.38737
											sem	0.462942	0.362047	0.380348	0.31112	0.936376	0.783126	0.920376	0.922073													sem	0.0366328	0.0478129	0.0390418	0.0850257	0.100204	0.101094	0.0877648	0.10137
											Stats	unpaired ttest																				Stats	unpaired ttest
											pvalue	0.415188		0.782322		0.645163		0.574427														pvalue	0.0407445		0.891115		0.954197		0.789841
											n	101	98	113	111	34	29	19	32													n	113	111	103	42	34	29	32	31
											n = cells																					n = cell
[truncated: 16 more columns]

[truncated: 1 more sheets: Fig S6 - cross val + unstable]
